# Supplementary material for: Clinical Characteristics and Outcomes of 1894 Women with Peripartum Cardiomyopathy Treated with and Without Levosimendan in Germany
Source: J Cardiovasc Dev Dis. 2026 Mar 9;13(3):126. doi: 10.3390/jcdd13030126 (PMC13026767; doi:10.3390/jcdd13030126)
Supplement: Supplementary file 1 [file jcdd-13-00126-s001.zip]

Archive with 1 entries (1 files):
- jcdd-4126808-supplementary.pdf
